# Supplementary material for: Effect of Gut Microbiota Biotransformation on Dietary Tannins and Human Health Implications
Source: Microorganisms. 2021 Apr 29;9(5):965. doi: 10.3390/microorganisms9050965 (PMC8145700; doi:10.3390/microorganisms9050965)
Supplement: Supplementary file 1 [file microorganisms-09-00965-s001.zip]

Archive with 1 entries (1 files):
- microorganisms-1170336-supplementary.pdf
